# Supplementary material for: Cornus officinalis Extract Enriched with Ursolic Acid Ameliorates UVB-Induced Photoaging in Caenorhabditis elegans
Source: Molecules. 2024 Jun 7;29(12):2718. doi: 10.3390/molecules29122718 (PMC11206114; doi:10.3390/molecules29122718)
Supplement: Supplementary file 1 [file molecules-29-02718-s001.zip]

Archive with 1 entries (1 files):
- molecules-2960426-SI.pdf
